# Supplementary material for: Population Genetic Study on the European Flounder (Platichthys flesus) from the Southern Baltic Sea Using SNPs and Microsatellite Markers
Source: Animals (Basel). 2023 Apr 24;13(9):1448. doi: 10.3390/ani13091448 (PMC10177365; doi:10.3390/ani13091448)
Supplement: Supplementary file 1 [file animals-13-01448-s001.zip]

Archive with 1 entries (1 files):
- animals-2283839-supplementary.pdf
